# Supplementary material for: MiR-130b modulates the invasive, migratory, and metastatic behavior of leiomyosarcoma
Source: PLoS One. 2023 Jan 26;18(1):e0278844. doi: 10.1371/journal.pone.0278844 (PMC9879492; doi:10.1371/journal.pone.0278844)
Supplement: S1 Table — (XLSX) [file pone.0278844.s002.xlsx]

## Sheet: S1 Table
	S1 Table
	Gene	Sequence	Application
	TSC1	F: 5'-ATCCAAGGACCATGAACTGG-3'	mRNA quantification
		R: 5'-GTGTCAGCATAAGGGCTGGT-3'
	SM-MHC	F: 5'-GACAAGTTTGTGGCCGACCT-3'
		R: 5'-CTCCGTCATCTTGGCCATCT-3'
	ARGGEF1	F: 5'-GCCGTGAGCCATGTTGAGGCA-3'
		R: 5'-GCCAGAAAAGGCGTCCAAGCCCA-3'
	RAB5A	F: CTCGGCTTGCTGCGGTCTCA-3'
		R: TGGCCCGTTGGGTCTTGTTGC-3'
	GAPDH	F: 5'-CGCTCTCTGCTCCTCCTGTT-3'
		R: 5'-CCATGGTGTCTGAGCGATGT-3'
	miR-130b	F: 5'-CTCAGATCCCTGCAGACCAC-3'	Genomic locus amplification
		R: 5'-CACCCACCTGATCCTCTGAT-3'
	B2M	F: 5'-GTGCTCGCGCTACTCTCTCT-3'
		R: 5'-TCTCTGCTGGATGACGTGAG-3'
