# Supplementary material for: MiR-130b modulates the invasive, migratory, and metastatic behavior of leiomyosarcoma
Source: PLoS One. 2023 Jan 26;18(1):e0278844. doi: 10.1371/journal.pone.0278844 (PMC9879492; doi:10.1371/journal.pone.0278844)
Supplement: S2 Table — DNA sequences of truncated TSC1 3’UTR constructs for luciferase reporter assays. Putative miR-130b binding sites are indicated in bold. Mutated sequence is shown in red. Sequence locations are indicated relative to the beginning of the 3’UTR. (XLSX) [file pone.0278844.s003.xlsx]

## Sheet: Sheet1
	S2 Table.
	Construct	Sequence	UTR location	Size (bp)
	S1	5'-TCTGCTGCTGTGCAGCATGGAATTCCTTTAAAAAGGTGCACTACAGTTTTAGCGGGGAGGGGGATAGGAAGACGCAGAGCA-3'	2652-2732	81
	S2	5'-CCCAGATTGCTGCAAAGATCCCAAGGCATTGATTGCACTTGATTAAGCTTTTGTCTGTAGGTGAAAGAACAAGTTTAG-3'	3916-3993	78
	S3	5'-GTACTTTGGCTTATGAAAGAGGCAGCCACGCATTTTGCACTAGGAAGAATCAGTAATCACTTTTCAGAAGACTTCTATGGAC-3'	4419-4500	82
	S4	5'-GTTGCTTGTGTTTAACTGTGAACAAATAAAAATTTATTGTTTTGCACTACTCTGCTGTGTGGACATGGAGTGGCTTACACTGGCC-3'	4838-4922	85
	S3_mut	5'-GTACTTTGGCTTATGAAAGAGGCAGCCACGCATTTTATGCTAGGAAGAATCAGTAATCACTTTTCAGAAGACTTCTATGGAC-3'	4419-4500	82
	S4_mut	5'-GTTGCTTGTGTTTAACTGTGAACAAATAAAAATTTATTGTTTTATGCTACTCTGCTGTGTGGACATGGAGTGGCTTACACTGGCC-3'	4838-4922	85
